# Supplementary material for: Working memory capacity of crows and monkeys arises from similar neuronal computations
Source: eLife. 2021 Dec 3;10:e72783. doi: 10.7554/eLife.72783 (PMC8660017; doi:10.7554/eLife.72783)
Supplement: Source data 1. [file elife-72783-supp1.zip]

Archive with 1 entries (1 files):
- ResultsStatistics.mat
